# Supplementary material for: Relationship between APOE, PER2, PER3 and OX2R Genetic Variants and Neuropsychiatric Symptoms in Patients with Alzheimer’s Disease
Source: Int J Environ Res Public Health. 2023 Mar 1;20(5):4412. doi: 10.3390/ijerph20054412 (PMC10001852; doi:10.3390/ijerph20054412)
Supplement: Supplementary file 1 [file ijerph-20-04412-s001.zip]

Archive with 1 entries (1 files):
- ijerph-2184456-supplementary.pdf
